# Supplementary material for: Impact of Microbiota and Metabolites on Intestinal Integrity and Inflammation in Severe Obesity
Source: Pharmaceuticals (Basel). 2024 Jul 10;17(7):918. doi: 10.3390/ph17070918 (PMC11279642; doi:10.3390/ph17070918)
Supplement: Supplementary file 1 [file pharmaceuticals-17-00918-s001.zip]

Archive with 1 entries (1 files):
- pharmaceuticals-3088226-supplementary.pdf
